# Supplementary material for: Review of the genus Merulempista Roesler, 1967 (Lepidoptera, Pyralidae) from China, with description of two new species
Source: Zookeys. 2011 Jan 26;(77):65–75. doi: 10.3897/zookeys.77.938 (PMC3088055; doi:10.3897/zookeys.77.938)
Supplement: XML Treatment for Merulempista [file zookeys.77.938-treatment1.xml]

<!DOCTYPE tp:taxon-treatment
  PUBLIC "-//TaxonX//DTD Taxonomic Treatment Publishing DTD v0 20100105//EN" "tax-treatment-NSO.dtd">
<tp:taxon-treatment xmlns:tp="http://www.plazi.org/taxpub"><tp:treatment-meta><mixed-citation publication-type="journal"><person-group><name><surname>Ren</surname><given-names>Yingdang</given-names></name><name><surname>Liu</surname><given-names>Shurong</given-names></name><name><surname>Li</surname><given-names>Houhun</given-names></name></person-group><article-title>Review of the genus <italic>Merulempista</italic> Roesler, 1967 (Lepidoptera, Pyralidae) from China, with description of two new species</article-title><source>Zookeys</source><day>26</day><month>1</month><year>2011</year><volume>2011</volume><issue>77</issue><fpage>65</fpage><lpage>75</lpage><pub-id pub-id-type="doi">10.3897/zookeys.77.938</pub-id></mixed-citation></tp:treatment-meta><tp:nomenclature><tp:taxon-name>
                        <tp:taxon-name-part taxon-name-part-type="genus">Merulempista</tp:taxon-name-part>
                    </tp:taxon-name><tp:taxon-authority>Roesler, 1967</tp:taxon-authority><tp:nomenclature-citation-list><tp:nomenclature-citation><tp:taxon-name>Merulempista</tp:taxon-name><comment><xref ref-type="bibr" rid="B9">Roesler 1967</xref>: 274. Type species: <tp:taxon-name>Pempelia cingillella</tp:taxon-name> Zeller, 1846, by original designation.</comment></tp:nomenclature-citation></tp:nomenclature-citation-list></tp:nomenclature><tp:treatment-sec sec-type="Diagnosis"><title>Diagnosis.</title><p><tp:taxon-name>Merulempista</tp:taxon-name> is similar to <tp:taxon-name>Meroptera</tp:taxon-name> Grote, 1882 by the forewing with M1 and M2 separated (<xref ref-type="fig" rid="F1">Fig. 1</xref>), the third segment of the labial palpus rounded apically; the short robust gnathos hooked distally, the sclerotized costa of valva often with a distal process, and the narrow sacculus without spine. In <tp:taxon-name>Meroptera</tp:taxon-name>, M1 and M2 are shortly stalked on the forewing, the third segment of the labial palpus tapered distally, the gnathos is long and slender, the costa of valva lacks the distal process, and the sacculus has a spine (according to <xref ref-type="bibr" rid="B9">Roesler 1967</xref>).</p><fig id="F1" position="float" orientation="portrait"><label>Figure 1.</label><caption><p>Wing venation. <tp:taxon-name>Merulempista digitata</tp:taxon-name> sp. n., paratype, slide No. LSR09042W.</p></caption><graphic xmlns:xlink="http://www.w3.org/1999/xlink" xlink:href="ZooKeys-077-065-g001.jpg" position="float" orientation="portrait" xlink:type="simple"/></fig></tp:treatment-sec><tp:treatment-sec sec-type="Hostplants"><title>Hostplants.</title><p><tp:taxon-name>Tamaricaceae</tp:taxon-name>: <tp:taxon-name>Myricaria</tp:taxon-name> spp., <tp:taxon-name>Tamarix</tp:taxon-name> spp. (<xref ref-type="bibr" rid="B4">Huertas-Dionisio 2010</xref>).</p></tp:treatment-sec><tp:treatment-sec sec-type="Distribution"><title>Distribution.</title><p>China (<xref ref-type="fig" rid="F2">Fig. 2</xref>: Gansu, Guangxi, Hebei, Inner Mongolia, Ningxia, Tianjin, Xinjiang), Europe, North Africa and Australia.</p></tp:treatment-sec><tp:treatment-sec sec-type="Key to Merulempista species in China based on male genitalia"><title>Key to <tp:taxon-name>Merulempista</tp:taxon-name> species in China based on male genitalia.</title><table-wrap content-type="key" position="anchor" orientation="portrait"><table><tbody><tr><td rowspan="1" colspan="1">1</td><td rowspan="1" colspan="1">Costa sclerotized inconspicuously, without distal process; vinculum with a small papillate process anteromedially</td><td rowspan="1" colspan="1"><tp:taxon-name>Merulempista cyclogramma</tp:taxon-name></td></tr><tr><td rowspan="1" colspan="1">–</td><td rowspan="1" colspan="1">Costa sclerotized conspicuously, with developed distal process; vinculum without papillate process anteromedially</td><td rowspan="1" colspan="1">2</td></tr><tr><td rowspan="1" colspan="1">2</td><td rowspan="1" colspan="1">Distal process of costa short triangular, without apical spine; phallus with three cornuti placed medially</td><td rowspan="1" colspan="1"><tp:taxon-name>Merulempista rubriptera</tp:taxon-name></td></tr><tr><td rowspan="1" colspan="1">–</td><td rowspan="1" colspan="1">Distal process of costa somewhat fingerlike, bearing an apical spine; phallus with one cornutus placed medially, two placed distally</td><td rowspan="1" colspan="1">3</td></tr><tr><td rowspan="1" colspan="1">3</td><td rowspan="1" colspan="1">Distal process of costa almost straightly bending upward, forming a right angle with valva at outside</td><td rowspan="1" colspan="1"><tp:taxon-name>Merulempista cingillella</tp:taxon-name></td></tr><tr><td rowspan="1" colspan="1">–</td><td rowspan="1" colspan="1">Distal process of costa obliquely bending upward, forming an acute angle with valva at outside</td><td rowspan="1" colspan="1"><tp:taxon-name>Merulempista digitata</tp:taxon-name></td></tr></tbody><!--PageBreak--></table></table-wrap><fig id="F2" position="float" orientation="portrait"><label>Figure 2.</label><caption><p>Distribution of Chinese <tp:taxon-name>Merulempista</tp:taxon-name> species. ■ <tp:taxon-name>Merulempista rubriptera</tp:taxon-name>, ● <tp:taxon-name>Merulempista digitata</tp:taxon-name>, ▲ <tp:taxon-name>Merulempista cingillella</tp:taxon-name>, ▼ <tp:taxon-name>Merulempista cyclogramma</tp:taxon-name>.</p></caption><graphic xmlns:xlink="http://www.w3.org/1999/xlink" xlink:href="ZooKeys-077-065-g002.jpg" position="float" orientation="portrait" xlink:type="simple"/></fig></tp:treatment-sec><ref-list><ref id="B9"><mixed-citation xmlns:xlink="http://www.w3.org/1999/xlink" xlink:type="simple"><person-group><name name-style="western"><surname>Roesler</surname><given-names>RU</given-names></name></person-group> (<year>1967</year>)<article-title> Phycitinen-Studien (Lepidoptera). II.</article-title><source>Entomologische Zeitschrift</source><volume>77</volume>:<fpage>273</fpage>-<lpage>282</lpage>.</mixed-citation></ref><ref id="B4"><mixed-citation xmlns:xlink="http://www.w3.org/1999/xlink" xlink:type="simple"><person-group><name name-style="western"><surname>Huertas-Dionisio</surname><given-names>M</given-names></name></person-group> (<year>2010</year>)<article-title> Estados inmaturos de Lepidoptera (XL). Una especie y una subespecie del género <italic>Merulempista</italic> Roesler, 1967 en el suroeste de la Península Ibérica (Lepidoptera: Pyralidae, Phycitinae).</article-title><source>SHILAP Revista de Lepidopterología</source><volume>38</volume>:<fpage>291</fpage>-<lpage>304</lpage>.</mixed-citation></ref></ref-list></tp:taxon-treatment>
