# Supplementary material for: Review of the genus Merulempista Roesler, 1967 (Lepidoptera, Pyralidae) from China, with description of two new species
Source: Zookeys. 2011 Jan 26;(77):65–75. doi: 10.3897/zookeys.77.938 (PMC3088055; doi:10.3897/zookeys.77.938)
Supplement: XML Treatment for Merulempista digitata [file zookeys.77.938-treatment3.xml]

<!DOCTYPE tp:taxon-treatment
  PUBLIC "-//TaxonX//DTD Taxonomic Treatment Publishing DTD v0 20100105//EN" "tax-treatment-NSO.dtd">
<tp:taxon-treatment xmlns:tp="http://www.plazi.org/taxpub"><tp:treatment-meta><mixed-citation publication-type="journal"><person-group><name><surname>Ren</surname><given-names>Yingdang</given-names></name><name><surname>Liu</surname><given-names>Shurong</given-names></name><name><surname>Li</surname><given-names>Houhun</given-names></name></person-group><article-title>Review of the genus <italic>Merulempista</italic> Roesler, 1967 (Lepidoptera, Pyralidae) from China, with description of two new species</article-title><source>Zookeys</source><day>26</day><month>1</month><year>2011</year><volume>2011</volume><issue>77</issue><fpage>65</fpage><lpage>75</lpage><pub-id pub-id-type="doi">10.3897/zookeys.77.938</pub-id></mixed-citation></tp:treatment-meta><tp:nomenclature><tp:taxon-name>
                        <tp:taxon-name-part taxon-name-part-type="genus">Merulempista</tp:taxon-name-part>
                        <tp:taxon-name-part taxon-name-part-type="species">digitata</tp:taxon-name-part>
                    <object-id xmlns:xlink="http://www.w3.org/1999/xlink" xlink:type="simple">urn:lsid:zoobank.org:act:DB61FC4B-ECD2-4F98-BE6D-D53BF581933D</object-id>
                    </tp:taxon-name><tp:taxon-authority>Li &amp; Ren</tp:taxon-authority><tp:taxon-status xmlns:xlink="http://www.w3.org/1999/xlink" xlink:type="simple">sp. n.</tp:taxon-status><xref ref-type="fig" rid="F1">Figs 1</xref><xref ref-type="fig" rid="F3">4</xref><xref ref-type="fig" rid="F4">8</xref><xref ref-type="fig" rid="F5">12</xref></tp:nomenclature><tp:treatment-sec sec-type="Type material"><title>Type material.</title><p>Holotype ♂ – <bold>China,</bold> <bold>Xinjiang Uygur Autonomous Region:</bold> Xinyuan (43.19°N, 84.01°E), 1562 m, 7.VIII.2007, coll. Xinpu Wang, genitalia slide no. LSR09078. Paratypes: 22 ♂♂, 33 ♀♀, same data as for holotype except dated 6–7.VIII.2007; 1 ♂, Mohe, Gongliu (43.13°N, 82.45°E), 1500 m, 29.VII.1994, coll. Houhun Li and Hongyan Qin; 4 ♂♂, 5 ♀♀, Kuerdening, Gongliu (43.13°N, 82.50°E), 1500 m, 27.VII.1994, coll. Houhun Li and Hongyan Qin; <bold>China, Gansu Province:</bold> 2 ♀♀, Sunan (39.42°N, 98.29°E), 2251 m, 16.VIII.2007, coll. Feng Yang and Hanguang Gao.</p></tp:treatment-sec><tp:treatment-sec sec-type="Diagnosis"><title>Diagnosis.</title><p>This species is similar to <tp:taxon-name>Merulempista cingillella</tp:taxon-name>, but differs in the clearly separated discocellular stigmata on the forewing; in the male genitalia the costa with distal process arising from 5/6 of the valva and in the female genitalia the antrum being triangular posterolaterally. In <tp:taxon-name>Merulempista cingillella</tp:taxon-name>, the discocellular stigma on the forewing is kidney-shaped, the distal process of the costa arises from 3/4 of the valva, and the antrum is elongately leaf-shaped posterolaterally.</p></tp:treatment-sec><tp:treatment-sec sec-type="Description"><title>Description.</title><p>Adult (<xref ref-type="fig" rid="F3">Fig. 4</xref>). Wingspan 22.0–27.0 mm. Head greyish brown to dark brown. Antenna with scape greyish brown to dark brown, twice longer than wide; flagellum greyish yellow ringed with brown on dorsal surface, yellowish brown on ventral surface; male sinus with brush of brownish black scales. Labial palpus in male stronger than in female; first segment greyish white, in male mixed with pale ochreous; second and third segments brown, mixed with pale ochreous except greyish white dorsally. Maxillary palpus columniform; in male golden yellow, about equal length to second segment of labial palpus; in female greyish white, slightly longer than third segment of labial palpus. Patagium pale reddish brown. Thorax and tegula brown tinged <!--PageBreak-->with greyish white except tegula pale reddish brown at base. Forewing three times longer than wide, apex rounded, termen bluntly oblique; ground coloration greyish brown to brownish black, mixed with reddish brown and greyish white; antemedian line white, extending from 1/4 of costal margin to 1/3 of posterior margin, edged with erect black scales along outside; discocellular stigmata brownish black, clearly separated, forming two distinct spots; postmedian line white, dentate, parallel with termen; termen pale brown to brownish black, discontinuous, sometimes forming small dark spots; cilia grey mottled brown. Hindwing pale grey; cilia yellowish white.</p><fig id="F3" position="float" orientation="portrait"><label>Figures 3–6.</label><caption><p>Adults of <tp:taxon-name>Merulempista</tp:taxon-name> species. <bold>3</bold> <tp:taxon-name>Merulempista rubriptera</tp:taxon-name> sp. n., paratype male <bold>4</bold> <tp:taxon-name>Merulempista digitata</tp:taxon-name> sp. n., paratype female <bold>5</bold> <tp:taxon-name>Merulempista cingillella</tp:taxon-name> male <bold>6</bold> <tp:taxon-name>Merulempista cyclogramma</tp:taxon-name> male.</p></caption><graphic xmlns:xlink="http://www.w3.org/1999/xlink" xlink:href="ZooKeys-077-065-g003.jpg" position="float" orientation="portrait" xlink:type="simple"/></fig></tp:treatment-sec><tp:treatment-sec sec-type="Male genitalia"><title>Male genitalia</title><p>(<xref ref-type="fig" rid="F4">Fig. 8</xref>). Uncus wide at base, narrowed toward bluntly rounded apex, length as long as basal width. Gnathos dilated basally, slender and pointed distally, hooked apically, about 2/5 length of uncus. Costa wider than sacculus; distal process fingerlike, arising from about 4/5 length of valva, forming an acute angle with valva at outside, bearing a needlelike apical prong slightly exceeding end of valva. Valva about four times longer than wide, basal half slightly narrower, widened and arciform ventrally from middle to 5/6; distal 1/6 triangularly shaped, densely covered with long setae, narrowly rounded at apex; clasper finger-shaped, blunt apically; sacculus about half length of valva, basal half slightly wider than distal half. Vinculum broad, U-shaped; anterior margin slightly concave inward at middle. Juxta V-shaped; lateral lobe narrowed distally, curved inward. Phallus about same length as valva, thick at base; with three needle-like cornuti, longest one about 3/5 length<!--PageBreak--> of phallus, located medially, other two placed distally. Eighth sternite and culcita shown in <xref ref-type="fig" rid="F4">figure 8a</xref>.</p></tp:treatment-sec><tp:treatment-sec sec-type="Female genitalia"><title>Female genitalia</title><p>(<xref ref-type="fig" rid="F5">Fig. 12</xref>). Papillae anales triangular, finely haired. Apophyses anteriores shorter than apophyses posteriores, slightly expanded at base. Antrum large, with a longitudinal crevice centrally, triangularly protruding backward posterolaterally. Ductus bursae slightly shorter than corpus bursae; posterior 1/3 membranous, smooth; anterior 2/3 sclerotized, with small pieces of sclerites. Corpus bursae ovate, membranous; large elongate accessory sac from left side of corpus bursae posteriorly, ductus seminalis from its distal part; signum deeply sunken, with numerous coniform spines, placed posteriorly.</p></tp:treatment-sec><tp:treatment-sec sec-type="Distribution"><title>Distribution.</title><p>China (Gansu, Xinjiang).</p></tp:treatment-sec><tp:treatment-sec sec-type="Etymology"><title>Etymology.</title><p>The specific epithet is derived from the Latin <italic>digitatus</italic> (= digitate), in reference to the distal process of costa.</p></tp:treatment-sec><tp:treatment-sec><!--Section generated to contain objects referenced in tp:taxon-treatment.--><fig id="F1" position="float" orientation="portrait"><label>Figure 1.</label><caption><p>Wing venation. <tp:taxon-name>Merulempista digitata</tp:taxon-name> sp. n., paratype, slide No. LSR09042W.</p></caption><graphic xmlns:xlink="http://www.w3.org/1999/xlink" xlink:href="ZooKeys-077-065-g001.jpg" position="float" orientation="portrait" xlink:type="simple"/></fig><fig id="F4" position="float" orientation="portrait"><label>Figures 7–10.</label><caption><p>Male genitalia of <tp:taxon-name>Merulempista</tp:taxon-name> species. <bold>7</bold> <tp:taxon-name>Merulempista rubriptera</tp:taxon-name> sp. n., holotype, slide No. LSR09083 <bold>8</bold> <tp:taxon-name>Merulempista digitata</tp:taxon-name> sp. n., holotype, slide No. LSR09078 <bold>9</bold> <tp:taxon-name>Merulempista cingillella</tp:taxon-name>, slide No. DYL00263 <bold>10</bold> <tp:taxon-name>Merulempista cyclogramma</tp:taxon-name>, slide No. LJY10100 <bold>7a–10a</bold> 8th sternite and culcita.</p></caption><graphic xmlns:xlink="http://www.w3.org/1999/xlink" xlink:href="ZooKeys-077-065-g004.jpg" position="float" orientation="portrait" xlink:type="simple"/></fig><fig id="F5" position="float" orientation="portrait"><label>Figures 11–14.</label><caption><p>Female genitalia of <tp:taxon-name>Merulempista</tp:taxon-name> species. <bold>11</bold> <tp:taxon-name>Merulempista rubriptera</tp:taxon-name> sp. n., paratype, slide No. LSR09084 <bold>12</bold> <tp:taxon-name>Merulempista digitata</tp:taxon-name> sp. n., paratype, slide No. LSR09079 <bold>13</bold> <tp:taxon-name>Merulempista cingillella</tp:taxon-name>, slide No. DYL00279 <bold>14</bold> <tp:taxon-name>Merulempista cyclogramma</tp:taxon-name>, slide No. RYD04575.</p></caption><graphic xmlns:xlink="http://www.w3.org/1999/xlink" xlink:href="ZooKeys-077-065-g005.jpg" position="float" orientation="portrait" xlink:type="simple"/></fig></tp:treatment-sec></tp:taxon-treatment>
