# Supplementary material for: Review of the genus Merulempista Roesler, 1967 (Lepidoptera, Pyralidae) from China, with description of two new species
Source: Zookeys. 2011 Jan 26;(77):65–75. doi: 10.3897/zookeys.77.938 (PMC3088055; doi:10.3897/zookeys.77.938)
Supplement: XML Treatment for Merulempista cingillella [file zookeys.77.938-treatment4.xml]

<!DOCTYPE tp:taxon-treatment
  PUBLIC "-//TaxonX//DTD Taxonomic Treatment Publishing DTD v0 20100105//EN" "tax-treatment-NSO.dtd">
<tp:taxon-treatment xmlns:tp="http://www.plazi.org/taxpub"><tp:treatment-meta><mixed-citation publication-type="journal"><person-group><name><surname>Ren</surname><given-names>Yingdang</given-names></name><name><surname>Liu</surname><given-names>Shurong</given-names></name><name><surname>Li</surname><given-names>Houhun</given-names></name></person-group><article-title>Review of the genus <italic>Merulempista</italic> Roesler, 1967 (Lepidoptera, Pyralidae) from China, with description of two new species</article-title><source>Zookeys</source><day>26</day><month>1</month><year>2011</year><volume>2011</volume><issue>77</issue><fpage>65</fpage><lpage>75</lpage><pub-id pub-id-type="doi">10.3897/zookeys.77.938</pub-id></mixed-citation></tp:treatment-meta><tp:nomenclature><tp:taxon-name>
                        <tp:taxon-name-part taxon-name-part-type="genus">Merulempista</tp:taxon-name-part>
                        <tp:taxon-name-part taxon-name-part-type="species">cingillella</tp:taxon-name-part>
                    </tp:taxon-name><tp:taxon-authority>(Zeller, 1846)</tp:taxon-authority><xref ref-type="fig" rid="F3">Figs 5</xref><xref ref-type="fig" rid="F4">9</xref><xref ref-type="fig" rid="F5">13</xref><tp:nomenclature-citation-list><tp:nomenclature-citation><tp:taxon-name>Pempelia cingillella</tp:taxon-name><comment><xref ref-type="bibr" rid="B15">Zeller 1846</xref>: 779. Syntypes, Type locality: Hungary.</comment></tp:nomenclature-citation><tp:nomenclature-citation><tp:taxon-name>Salebria cingilella</tp:taxon-name><comment>: <xref ref-type="bibr" rid="B8">Rebel in Spuler 1910</xref>: 211.</comment></tp:nomenclature-citation><tp:nomenclature-citation><tp:taxon-name>Meroptera cingillella</tp:taxon-name><comment>: <xref ref-type="bibr" rid="B3">Hannemann 1964</xref>: 164.</comment></tp:nomenclature-citation><tp:nomenclature-citation><tp:taxon-name>Merulempista cingillella</tp:taxon-name><comment>: <xref ref-type="bibr" rid="B5">Ivinskis 1984</xref>: 65.</comment></tp:nomenclature-citation></tp:nomenclature-citation-list></tp:nomenclature><tp:treatment-sec sec-type="Material examined"><title>Material examined.</title><p><bold>China, Tianjin:</bold> 5 ♀♀, Dahuangpu (39.26°N, 117.16°E), Wuqing, 15 m, 20–21.VII.2005, coll. Houhun Li; 1 ♀, Beidagang (38.43°N, 117.21°E), 25.VIII.2004, coll. Jiasheng Xu and Jialiang Zhang; 1 ♀, Yadian (38.56°N, 117.14°E), 24.VIII.2004, coll. Jiasheng Xu and Jialiang Zhang; <bold>China, Hebei Province:</bold>1 ♂, 1 ♀, Xiaowutaishan (39.59°N, 114.48°E), Weixian, 1200 m, 24, 28.VII.2000, coll. Yanli Du and Zhendong Li; 1 ♂, Wulingshan (40.38°N, 117.27°E), 900 m, 31.VII.2001, coll. Yanli Du and Zhendong Li; <bold>China, Inner Mongolia Autonomous Region:</bold> 1 ♂, 1 ♀, Chengguanzhen, Dengkou County (40.18°N, 107.00°E), 1000 m, 18.VIII.2002, coll. Zhiqiang Li and Dandan Zhang; 4 ♂♂, 11 ♀♀, Chengguanzhen, Dalateqi (40.24°N, 110.01°E), 960 m, 13.VIII.2002, coll. Zhiqiang Li and Dandan Zhang; 3 ♂♂, 5 ♀♀, Dongfeng (40.53°N, 107.09°E), Hangjihouqi, 1000 m, 20~21.VIII.2002, coll. Zhiqiang Li and Dandan Zhang; 2 ♂♂, 1 ♀, Baliqiao (41.04°N, 108.13°E), Wuyuan County, 960 m, 17.VIII.2002, coll. Zhiqiang Li and Dandan Zhang; 3 ♀♀, Fuxingzhen (40.56°N, 107.56°E), Wuyuan County, 960 m, 16.VIII.2002, coll. Zhiqiang Li and Dandan Zhang; 4 ♂♂, 8 ♀♀, Qianqi (40.75°N, 108.65°E), Bameng, 1075 m, 12.VIII.2006, coll. Zhiwei Zhang; <bold>China, Ningxia Hui Autonomous Region:</bold> 2 ♂♂, Shapotou (37.30°N, 105.11°E), Zhongwei, 1200 m, 10.VIII.2000, coll. Houhun Li and Shuxia Wang; 3 ♀♀, Yuanyichang (37.27°N, 105.42°E), Zhongning, 1170 m, 16–17.VII.1993, coll. Houhun Li; 1 ♂, 1 ♀, Xinpu (37.09°N, 105.43°E), Zhongning County, 1170 m, 26.VII.1993, coll. Houhun <!--PageBreak-->Li; 3 ♂♂, 3 ♀♀, Luhuatai (38.37°N, 106.12°E), Yinchuan, 24, 31.VII.1982, coll. unknown; 1 ♂, Yinchuan (38.29°N, 106.13°E), 20.V.1963, coll. unknown; <bold>China, Xinjiang Uygur Autonomous Region:</bold> 4 ♂♂, 2 ♀♀, Jinghe County (44.35°N, 82.53°E)<!--PageBreak-->, 22.VIII.1994, coll. Duoliken Bashanbayi; 2 ♂♂, 4 ♀♀, Beitun (47.21°N, 87.49°E), 530 m, 20, 22.vii.1994, coll. Houhun Li and Hongyan Qin; 4 ♂♂, 10 ♀♀, Mohe (43.13°N, 82.45°E), Gongliu, 1100–1500 m, 6, 29.VI-7.VII.1994, coll. Xincheng An, Houhun Li and Hongyan Qin; 4 ♂♂, 2 ♀♀, Zepu (38.11°N, 77.16°E) 29.VI-7.VII.1994, coll. Aisihaer Maimaiti; 2 ♂♂, 1 ♀, Ganjiahu (44.54°N, 83.23°E), 27.VI.1984; 1 ♂, 2 ♀♀, Jiashi County (39.29°N, 76.23°E), 1240 m, 17~18.IX.1987, coll. Houhun Li; 1 ♀, Yengisar County (38.55°N, 76.10°E), 1320 m, 15.IX.1987, coll. Houhun Li.</p></tp:treatment-sec><tp:treatment-sec sec-type="Diagnosis"><title>Diagnosis.</title><p>This species is characterized by the discocellular spots being fused to a kidney-shaped stigma, in the male genitalia by the costa of valva having a distal process straightly bending backward, forming a right angle with the valva, and in the female genitalia by the corpus bursae having a large elongate spined sclerite extending from the posterior end to middle or to near anterior margin.</p><fig id="F4" position="float" orientation="portrait"><label>Figures 7–10.</label><caption><p>Male genitalia of <tp:taxon-name>Merulempista</tp:taxon-name> species. <bold>7</bold> <tp:taxon-name>Merulempista rubriptera</tp:taxon-name> sp. n., holotype, slide No. LSR09083 <bold>8</bold> <tp:taxon-name>Merulempista digitata</tp:taxon-name> sp. n., holotype, slide No. LSR09078 <bold>9</bold> <tp:taxon-name>Merulempista cingillella</tp:taxon-name>, slide No. DYL00263 <bold>10</bold> <tp:taxon-name>Merulempista cyclogramma</tp:taxon-name>, slide No. LJY10100 <bold>7a–10a</bold> 8th sternite and culcita.</p></caption><graphic xmlns:xlink="http://www.w3.org/1999/xlink" xlink:href="ZooKeys-077-065-g004.jpg" position="float" orientation="portrait" xlink:type="simple"/></fig><fig id="F5" position="float" orientation="portrait"><label>Figures 11–14.</label><caption><p>Female genitalia of <tp:taxon-name>Merulempista</tp:taxon-name> species. <bold>11</bold> <tp:taxon-name>Merulempista rubriptera</tp:taxon-name> sp. n., paratype, slide No. LSR09084 <bold>12</bold> <tp:taxon-name>Merulempista digitata</tp:taxon-name> sp. n., paratype, slide No. LSR09079 <bold>13</bold> <tp:taxon-name>Merulempista cingillella</tp:taxon-name>, slide No. DYL00279 <bold>14</bold> <tp:taxon-name>Merulempista cyclogramma</tp:taxon-name>, slide No. RYD04575.</p></caption><graphic xmlns:xlink="http://www.w3.org/1999/xlink" xlink:href="ZooKeys-077-065-g005.jpg" position="float" orientation="portrait" xlink:type="simple"/></fig></tp:treatment-sec><tp:treatment-sec sec-type="Hostplants"><title>Hostplants.</title><p><tp:taxon-name>Myricaria germanica</tp:taxon-name> (Linn.), <tp:taxon-name>Tamarix gracilis</tp:taxon-name> Willd., <tp:taxon-name>Tamarix</tp:taxon-name> sp.</p></tp:treatment-sec><tp:treatment-sec sec-type="Distribution"><title>Distribution.</title><p>China (Hebei, Inner Mongolia, Qinghai, Ningxia, Tianjin, Xinjiang); Europe: Albania, Austria, Bosnia and Herzegovina, Croatia, France, Germany, <!--PageBreak-->Hungary, Italy, Russia, Slovakia, Spain, Switzerland, Turkey, Ukraine (<xref ref-type="bibr" rid="B15">Zeller 1846</xref>; <xref ref-type="bibr" rid="B13">Nuss et al. 2010</xref>); North Africa: Morocco.</p></tp:treatment-sec><tp:treatment-sec><!--Section generated to contain objects referenced in tp:taxon-treatment.--><fig id="F3" position="float" orientation="portrait"><label>Figures 3–6.</label><caption><p>Adults of <tp:taxon-name>Merulempista</tp:taxon-name> species. <bold>3</bold> <tp:taxon-name>Merulempista rubriptera</tp:taxon-name> sp. n., paratype male <bold>4</bold> <tp:taxon-name>Merulempista digitata</tp:taxon-name> sp. n., paratype female <bold>5</bold> <tp:taxon-name>Merulempista cingillella</tp:taxon-name> male <bold>6</bold> <tp:taxon-name>Merulempista cyclogramma</tp:taxon-name> male.</p></caption><graphic xmlns:xlink="http://www.w3.org/1999/xlink" xlink:href="ZooKeys-077-065-g003.jpg" position="float" orientation="portrait" xlink:type="simple"/></fig></tp:treatment-sec><ref-list><ref id="B15"><mixed-citation xmlns:xlink="http://www.w3.org/1999/xlink" xlink:type="simple"><person-group><name name-style="western"><surname>Zeller</surname><given-names>PC</given-names></name></person-group> (<year>1846</year>)<article-title> Die knotenhornigen Phyciden nach ihren Arten beschrieben.</article-title><source>Isis von Oken, Leipzig</source><volume>1846</volume> (<issue>10</issue>):<fpage>730</fpage>-<lpage>788</lpage>.</mixed-citation></ref><ref id="B8"><mixed-citation xmlns:xlink="http://www.w3.org/1999/xlink" xlink:type="simple"><person-group><name name-style="western"><surname>Rebel</surname><given-names>H</given-names></name></person-group> (<year>1910</year>)<article-title> XXVIII. Fam. Pyralidae</article-title>. In: <person-group><name name-style="western"><surname>Spuler</surname><given-names>A</given-names></name></person-group> (<role>Ed</role>) <source>Die Schmetterlinge Europas II</source>. <publisher-name>Schweizerbartsche Verlagbuchhandlung</publisher-name>, <publisher-loc>Stuttgart</publisher-loc>, <fpage>188</fpage>–<lpage>238</lpage>.</mixed-citation></ref><ref id="B3"><mixed-citation xmlns:xlink="http://www.w3.org/1999/xlink" xlink:type="simple"><person-group><name name-style="western"><surname>Hannemann</surname><given-names>HJ</given-names></name></person-group> (<year>1964</year>)<article-title> Kleinschmetterlinge oder Microlepidoptera II: Die Wickler (s. l.) (Cochylidae und Carposinidae). Die Zünslerartigen (Pyraloidea)</article-title>. <source>Die Tierwelt Deutschlands</source><volume>50</volume>, <publisher-name>Gustav Fischer Verlag</publisher-name>, <publisher-loc>Jena</publisher-loc>, viii+ <lpage>401</lpage> p., + 22 pls.</mixed-citation></ref><ref id="B5"><mixed-citation xmlns:xlink="http://www.w3.org/1999/xlink" xlink:type="simple"><person-group><name name-style="western"><surname>Ivinskis</surname><given-names>P</given-names></name></person-group> (<year>1984</year>)<article-title> A key to the Phycitidae family of Pyralids (Lepidoptera, Pyraloidea) from the USSR European part according to female genitalia.</article-title><source>Acta Entomologica Lituanica</source><volume>7</volume>:<fpage>46</fpage>-<lpage>71</lpage>.</mixed-citation></ref><ref id="B13"><mixed-citation xmlns:xlink="http://www.w3.org/1999/xlink" xlink:type="simple"><person-group><name name-style="western"><surname>Nuss</surname><given-names>M</given-names></name><name name-style="western"><surname>Speidel</surname><given-names>W</given-names></name><name name-style="western"><surname>Segerer</surname><given-names>AH</given-names></name></person-group> (<year>2010</year>)<article-title> Pyralidae</article-title>. In: <person-group><name name-style="western"><surname>Karsholt</surname><given-names>O</given-names></name><name name-style="western"><surname>Nieukerken</surname><given-names>EJ van</given-names></name></person-group> (<role>Eds</role>) <source>Fauna Europaea: Lepidoptera, Moths. Fauna Europaea, version 2.2</source>. <ext-link ext-link-type="uri" xlink:href="http://www.faunaeur.org" xlink:type="simple">http://www.faunaeur.org</ext-link> [accessed June 03, 2010].</mixed-citation></ref></ref-list></tp:taxon-treatment>
