# Supplementary material for: Review of the genus Merulempista Roesler, 1967 (Lepidoptera, Pyralidae) from China, with description of two new species
Source: Zookeys. 2011 Jan 26;(77):65–75. doi: 10.3897/zookeys.77.938 (PMC3088055; doi:10.3897/zookeys.77.938)
Supplement: XML Treatment for Merulempista cyclogramma [file zookeys.77.938-treatment5.xml]

<!DOCTYPE tp:taxon-treatment
  PUBLIC "-//TaxonX//DTD Taxonomic Treatment Publishing DTD v0 20100105//EN" "tax-treatment-NSO.dtd">
<tp:taxon-treatment xmlns:tp="http://www.plazi.org/taxpub"><tp:treatment-meta><mixed-citation publication-type="journal"><person-group><name><surname>Ren</surname><given-names>Yingdang</given-names></name><name><surname>Liu</surname><given-names>Shurong</given-names></name><name><surname>Li</surname><given-names>Houhun</given-names></name></person-group><article-title>Review of the genus <italic>Merulempista</italic> Roesler, 1967 (Lepidoptera, Pyralidae) from China, with description of two new species</article-title><source>Zookeys</source><day>26</day><month>1</month><year>2011</year><volume>2011</volume><issue>77</issue><fpage>65</fpage><lpage>75</lpage><pub-id pub-id-type="doi">10.3897/zookeys.77.938</pub-id></mixed-citation></tp:treatment-meta><tp:nomenclature><tp:taxon-name>
                        <tp:taxon-name-part taxon-name-part-type="genus">Merulempista</tp:taxon-name-part>
                        <tp:taxon-name-part taxon-name-part-type="species">cyclogramma</tp:taxon-name-part>
                    </tp:taxon-name><tp:taxon-authority>(Hampson, 1896)</tp:taxon-authority><xref ref-type="fig" rid="F3">Figs 6</xref><xref ref-type="fig" rid="F4">10</xref><xref ref-type="fig" rid="F5">14</xref><tp:nomenclature-citation-list><tp:nomenclature-citation><tp:taxon-name>Phycita (Dioryctria) cyclogramma</tp:taxon-name><comment><xref ref-type="bibr" rid="B2">Hampson 1896</xref>: 91. Type locality: Sri Lanka.[<tp:taxon-name>Gyrtona cyclogramma</tp:taxon-name>: <xref ref-type="bibr" rid="B12">Roesler and Küppers 1979</xref>: 78. Misidentification.]</comment></tp:nomenclature-citation><tp:nomenclature-citation><tp:taxon-name>Merulempista cyclogramma</tp:taxon-name><comment>: <xref ref-type="bibr" rid="B11">Roesler 1984</xref>: 39.</comment></tp:nomenclature-citation></tp:nomenclature-citation-list></tp:nomenclature><tp:treatment-sec sec-type="Material examined"><title>Material examined.</title><p><bold>China, Guangxi Zhuang Autonomous Region:</bold> 4 ♂♂, 5 ♀♀, Nanping and Pinglongshan, Shangsi County (22.09°N, 107.59°E), 510–770 m, 3–6.IV.2002, coll. Shulian Hao and Huaijun Xue.</p></tp:treatment-sec><tp:treatment-sec sec-type="Diagnosis"><title>Diagnosis.</title><p>This species is conspicuously different from its congeners by the costa of valva weakly sclerotized and lacking the distal process, the juxta with gradually broadened, posteriorly rounded and spinulate lateral lobe, and the vinculum with a small papillate anteromedian process in the male genitalia; and by the antrum deeply and widely concave at middle, elongate featherlike posterolaterally in the female genitalia.</p></tp:treatment-sec><tp:treatment-sec sec-type="Distribution"><title>Distribution.</title><p>China (Guangxi); Indonesia (Sumatra), India, Sri Lanka.</p></tp:treatment-sec><tp:treatment-sec sec-type="Remarks"><title>Remarks.</title><p>Of the four species described in this paper, <tp:taxon-name>Merulempista cyclogramma</tp:taxon-name> is the only one that is distributed in the southern part of China, while the other three occur in the northern and northwestern parts of China (<xref ref-type="fig" rid="F2">Fig. 2</xref>). Taking the genital structures into consideration, the taxonomic position of this species needs further study with additional material.</p><p>This species is recorded as new for China.</p></tp:treatment-sec><tp:treatment-sec><!--Section generated to contain objects referenced in tp:taxon-treatment.--><fig id="F3" position="float" orientation="portrait"><label>Figures 3–6.</label><caption><p>Adults of <tp:taxon-name>Merulempista</tp:taxon-name> species. <bold>3</bold> <tp:taxon-name>Merulempista rubriptera</tp:taxon-name> sp. n., paratype male <bold>4</bold> <tp:taxon-name>Merulempista digitata</tp:taxon-name> sp. n., paratype female <bold>5</bold> <tp:taxon-name>Merulempista cingillella</tp:taxon-name> male <bold>6</bold> <tp:taxon-name>Merulempista cyclogramma</tp:taxon-name> male.</p></caption><graphic xmlns:xlink="http://www.w3.org/1999/xlink" xlink:href="ZooKeys-077-065-g003.jpg" position="float" orientation="portrait" xlink:type="simple"/></fig><fig id="F4" position="float" orientation="portrait"><label>Figures 7–10.</label><caption><p>Male genitalia of <tp:taxon-name>Merulempista</tp:taxon-name> species. <bold>7</bold> <tp:taxon-name>Merulempista rubriptera</tp:taxon-name> sp. n., holotype, slide No. LSR09083 <bold>8</bold> <tp:taxon-name>Merulempista digitata</tp:taxon-name> sp. n., holotype, slide No. LSR09078 <bold>9</bold> <tp:taxon-name>Merulempista cingillella</tp:taxon-name>, slide No. DYL00263 <bold>10</bold> <tp:taxon-name>Merulempista cyclogramma</tp:taxon-name>, slide No. LJY10100 <bold>7a–10a</bold> 8th sternite and culcita.</p></caption><graphic xmlns:xlink="http://www.w3.org/1999/xlink" xlink:href="ZooKeys-077-065-g004.jpg" position="float" orientation="portrait" xlink:type="simple"/></fig><fig id="F5" position="float" orientation="portrait"><label>Figures 11–14.</label><caption><p>Female genitalia of <tp:taxon-name>Merulempista</tp:taxon-name> species. <bold>11</bold> <tp:taxon-name>Merulempista rubriptera</tp:taxon-name> sp. n., paratype, slide No. LSR09084 <bold>12</bold> <tp:taxon-name>Merulempista digitata</tp:taxon-name> sp. n., paratype, slide No. LSR09079 <bold>13</bold> <tp:taxon-name>Merulempista cingillella</tp:taxon-name>, slide No. DYL00279 <bold>14</bold> <tp:taxon-name>Merulempista cyclogramma</tp:taxon-name>, slide No. RYD04575.</p></caption><graphic xmlns:xlink="http://www.w3.org/1999/xlink" xlink:href="ZooKeys-077-065-g005.jpg" position="float" orientation="portrait" xlink:type="simple"/></fig><fig id="F2" position="float" orientation="portrait"><label>Figure 2.</label><caption><p>Distribution of Chinese <tp:taxon-name>Merulempista</tp:taxon-name> species. ■ <tp:taxon-name>Merulempista rubriptera</tp:taxon-name>, ● <tp:taxon-name>Merulempista digitata</tp:taxon-name>, ▲ <tp:taxon-name>Merulempista cingillella</tp:taxon-name>, ▼ <tp:taxon-name>Merulempista cyclogramma</tp:taxon-name>.</p></caption><graphic xmlns:xlink="http://www.w3.org/1999/xlink" xlink:href="ZooKeys-077-065-g002.jpg" position="float" orientation="portrait" xlink:type="simple"/></fig></tp:treatment-sec><ref-list><ref id="B2"><mixed-citation xmlns:xlink="http://www.w3.org/1999/xlink" xlink:type="simple"><person-group><name name-style="western"><surname>Hampson</surname><given-names>GF</given-names></name></person-group> (<year>1896</year>)<article-title> Moths</article-title>. <source>The Fauna of British India, including Ceylon and Burma</source>, <publisher-loc>London</publisher-loc><volume>4</volume>: i–xxviii + <fpage>1</fpage>–<lpage>594</lpage>.</mixed-citation></ref><ref id="B12"><mixed-citation xmlns:xlink="http://www.w3.org/1999/xlink" xlink:type="simple"><person-group><name name-style="western"><surname>Roesler</surname><given-names>RU</given-names></name><name name-style="western"><surname>Küppers</surname><given-names>PV</given-names></name></person-group> (<year>1979</year>)<article-title> Die Phycitinae (Lepidoptera: Pyralidae) von Sumatra; Taxonomie Teil A.</article-title><source>Beiträge zur Naturkundlichen Forschung in Südwestdeutschland, Karlsruhe Beihefte</source><volume>3</volume>:<fpage>1</fpage>-<lpage>249</lpage>.</mixed-citation></ref><ref id="B11"><mixed-citation xmlns:xlink="http://www.w3.org/1999/xlink" xlink:type="simple"><person-group><name name-style="western"><surname>Roesler</surname><given-names>RU</given-names></name></person-group> (<year>1984</year>)<article-title> Nova Taxonomica für die Pyralidae der Fauna Sumatras (Lepidoptera). 2. Zur Synonymie der Genera <italic>Gyrtona</italic> Walker 1863 und <italic>Katambeia</italic> Roesler &amp; Küppers 1979 (Pyraloidea, Phycitinae).</article-title><source>Heterocera Sumatrana</source><volume>2</volume>:<fpage>39</fpage>-<lpage>40</lpage>.</mixed-citation></ref></ref-list></tp:taxon-treatment>
